# Supplementary material for: Characterization of genomic DNA of lactic acid bacteria for activation of plasmacytoid dendritic cells
Source: BMC Microbiol. 2019 May 6;19:88. doi: 10.1186/s12866-019-1458-y (PMC6501324; doi:10.1186/s12866-019-1458-y)
Supplement: Supplementary file 1 — Table S1. Primer sequences used for the amplification of CpG-rich or CpG-free fragments. Primer sequences and the number of copies of CpG motifs in the amplicon used for verifying involvement of CpG motifs. (XLSX 10 kb) [file 12866_2019_1458_MOESM1_ESM.xlsx]

## Sheet: Table S1
Amplified fragments		Primer sequence (5' to 3')	Genomic position	Length (bp)	CpG motifs
R1-0	Fw	ACTGTTTCAAGTACGTCCCAAAC	1913614	484	26
	Rv	AATTAGATGGTGGACGTTTTGCC	1914097
R1-1	Fw	ACTGTTTCAAGTACGTCCCAAAC	1913614	359	19
	Rv	AAACGGATGCTTCAAGAAGCTG	1913972
R1-1	Fw	CCATTTCACGCGGAACACC	1913741	357	19
	Rv	AATTAGATGGTGGACGTTTTGCC	1914097
R2-0	Fw	CGTTCAGATATCGTTTTGATGGTG	687160	412	19
	Rv	TTGGTGGTTTAATCGCTACTTG	687571
R2-1	Fw	CGTTCAGATATCGTTTTGATGGTG	687160	255	11
	Rv	ATCTGGGAGTTTATTCAGACGTTG	687414
R2-2	Fw	ATGGGATACTCTTGAGAAAGATAAC	687276	296	11
	Rv	TTGGTGGTTTAATCGCTACTTG	687571
R3-0	Fw	TTCGTGATGGCGACAAATCTC	580178	391	20
	Rv	CAACGAAGCGCTTCTTTGAATG	580568
R3-1	Fw	TTCGTGATGGCGACAAATCTC	580178	277	15
	Rv	GGCAATACTTTAGCGTTGAATCC	580454
R3-2	Fw	CCGTGCAATGATCGCTCTTG	580299	270	12
	Rv	CAACGAAGCGCTTCTTTGAATG	580568
R4-0	Fw	GCGGTCTTAGAAGTGGAAAATGTC	1106570	324	19
	Rv	TGCCGTTTCTAGGTTGTGG	1106893
R4-1	Fw	GCGGTCTTAGAAGTGGAAAATGTC	1106570	223	13
	Rv	CTTTCACTTCCACATAGCGATAGG	1106792
R4-2	Fw	AACGACTGGTAGTGATGGAAAC	1106668	226	12
	Rv	TGCCGTTTCTAGGTTGTGG	1106893
F1-1	Fw	TCTTGTCTATTTTCAAACTTGACAG	1203739	129	0
	Rv	GGAGTCTCCTATGAATCCAAAC	1203867
F1-2	Fw	TGTATCTTTAATGTGAAGAGCTTAC	1203959	186	0
	Rv	CACTTTATTCATCTTTTGTAGACAG	1204144
F1-3	Fw	TTTGACAATGACTGTCTACAAAAG	1204109	293	0
	Rv	AGTTTATTACCTACTTCACTTCTAT	1204401
F1-4	Fw	TGTATCTTTAATGTGAAGAGCTTAC	1203959	443	0
	Rv	AGTTTATTACCTACTTCACTTCTAT	1204401
F2-1	Fw	AGAAATAGGAGTAATTGATTCCTAC	1227130	127	0
	Rv	ATCATAATCTGGTATTTGAAGAG	1227256
F2-2	Fw	GGAAATGATAAAGGAAGAACTCAAC	1227269	287	0
	Rv	GGATGATAAAATAGGTAATGCTTG	1227555
F2-3	Fw	AGAAATAGGAGTAATTGATTCCTAC	1227130	426	0
	Rv	GGATGATAAAATAGGTAATGCTTG	1227555
