# Supplementary material for: Characterization of genomic DNA of lactic acid bacteria for activation of plasmacytoid dendritic cells
Source: BMC Microbiol. 2019 May 6;19:88. doi: 10.1186/s12866-019-1458-y (PMC6501324; doi:10.1186/s12866-019-1458-y)
Supplement: Supplementary file 2 — Table S2. 200 bp DNA fragments obtained from L. lactis LC-Plasma. (XLSX 13 kb) [file 12866_2019_1458_MOESM2_ESM.xlsx]

## Sheet: Table S2
Amplified fragments		Primer sequence (5' to 3')	Genomic position	Length (bp)	CpG motifs	GC content (%)
1	Fw	CGACGGCCTTCGCGAATGG	4408	180	14	50.5556
	Rv	AAAAGAACAAATCGTCGCCATGACAGG	4587
2	Fw	AATGACCCATTAGACCAC	8555	207	11	31.401
	Rv	AAATATGAATCGCTCAACC	8761
3	Fw	TTTAGCCGAAGTTTCTGG	31631	209	7	40.1914
	Rv	CGTCAATTTTCAAGACGG	31839
4	Fw	TAAATCGACGCGGTAAAG	88113	208	9	25
	Rv	TAATACCAACGTTTAAACGG	88320
5	Fw	GAAGCGGTGGTGCTGATG	88787	201	8	51.2438
	Rv	CAAATGCCCCAAAAGACTGAC	88987
6	Fw	TGCGTAAATTCGATGTTG	177394	187	13	37.4332
	Rv	GAAATACGTTTCAAGTTAGTG	177580
7	Fw	CTCGGACGTACATCTTCACAAC	185161	213	16	40.8451
	Rv	CGTTGAAATCTTTAATTGCGATTTCATTAC	185373
8	Fw	GTATTGGCTCATTTGGACGCTG	196555	200	7	32.5
	Rv	AAGCTCGACCAGCCTTACC	196754
9	Fw	TCGCTAAAGGTGCGAAAG	251556	200	12	45
	Rv	TGTACCAGTTTTAGGGTTTGG	251755
10	Fw	GACCGCGGGCATTTACGAAAC	656170	198	9	44.4444
	Rv	GTAAAATGATTCTCAGCGATTTTCATGCTC	656367
11	Fw	TGTCGGAAACACATATGG	702732	207	14	45.4106
	Rv	TGACGTTTGATCAATTGAG	702938
12	Fw	GACCTTAAATTCCCATTCTCATGGTTG	761781	203	11	54.1872
	Rv	CCGTAAGCGTATGAGAGACCC	761983
13	Fw	ATGGTTGCAAGAAGCACCAAAAG	761801	200	11	55
	Rv	CAGTCATTGGGTCAGAACCGTAAG	762000
14	Fw	CGAATCTATCAACGCTGCGCAAC	818602	211	19	45.0237
	Rv	TGGGAAGATACGTTCTACACCAACAC	818812
15	Fw	AACTCTTTAGCGATGATG	904000	202	15	35.6436
	Rv	AACGTCCTTTGATAATCC	904201
16	Fw	TTtAAATCATTCATAGGACCGTTCAAAG	1066114	198	9	35.3535
	Rv	AGATTTGGCTTTATTTTACTTCGGATAC	1066311
17	Fw	GCGGTGCTTGTAAAGCAAGATG	1144478	200	18	46
	Rv	AACCCTCGAAAGACCGCAAG	1144677
18	Fw	CTAGACCCGATTTTAGAAGCGACGTTTG	1146242	201	18	52.2388
	Rv	CGCATTGCCTGCTTTCATTCTCC	1146442
19	Fw	CTCAACTTCGTAAACAAC	1202247	206	7	41.7476
	Rv	TTCAAGATTTTCAGCATC	1202452
20	Fw	GCATCATGACAAAAGATAC	1493869	204	12	34.3137
	Rv	GTAAACGCTCATTAACTTC	1494072
21	Fw	CGAATTCCTGTTGGAAAG	1540339	213	5	24.8826
	Rv	CTTTGGCAAAAGATTTAGATG	1540551
22	Fw	AGACCATTTCATCTTTTAATATTCTCCCAC	1668971	187	7	27.8075
	Rv	GACGGACGTATCGCTCGTTTC	1669157
23	Fw	CGTTAGGCATGACGCTCCTAC	1737230	200	11	40.5
	Rv	AACTTCACAAGATGTGAAGGCAAAG	1737429
24	Fw	CATAACGCTTTCATTGAC	1773781	209	10	30.1435
	Rv	GTTTCCTCCTAATGAAAAC	1773989
25	Fw	CGCTAAGGCCAGCTGTCTGACGAATCTC	1864935	185	12	41.0811
	Rv	TGTTTTAGAACGTTCGTCAGCGCGTGAAAC	1865119
26	Fw	GCTGATGACAATAATCAAG	1386575	205	7	35.122
	Rv	ATAAATAGAGCGGAAGTAG	1386779
27	Fw	ATAAACGTTCGCCATTCC	2016133	185	15	40.5405
	Rv	GTTCGTTTAGCCAATGAAC	2016317
28	Fw	GCTTCATCTACAGCTTTGCTTACGCC	2029637	199	5	51.7588
	Rv	CAGGCAAACTTGCACTTAGAGGGATTG	2029835
29	Fw	GCTGACAAGTCCATCACTTCTTG	2070689	200	6	47
	Rv	CAAGGGCTCCTTTTAATGCTTCC	2070888
30	Fw	CGAGCTGGAACACCAGCAAC	2221405	200	5	49
	Rv	ATTGGTGCTGGAGCTGTTTTGG	2221604
31	Fw	ACAGCTTTGTTAGTAAAAGCTAATG	2259629	198	10	34.8485
	Rv	CCGTCGCTTCAAACGTTC	2259826
32	Fw	CGCTGGTCAAGAAGCTTCTC	2432292	200	7	47
	Rv	GTGGGAACCATGAGTTTACAGG	2432491
33	Fw	CATCTTCTTTACGTGTAAACTC	2471621	198	13	33.8384
	Rv	TTTTAAAAGTTTCGCGCTTG	2471818
34	Fw	TTGGTCAAGGGGTTAAGACACCGCCTTTTC	2499363	197	15	47.2081
	Rv	GACCCGTAGGTCTCTTAAAAGCTGCGGATG	2499559
